# Supplementary material for: Noncytotoxic polymyxin derivatives enhance antibiotic action against multidrug-resistant Gram-negative bacteria
Source: Antimicrob Agents Chemother. 2025 Sep 22;69(11):e00712-25. doi: 10.1128/aac.00712-25 (PMC12587545; doi:10.1128/aac.00712-25)
Supplement: Data S1 — SMILES, MICs, and CC50s of synthesized compounds. [file aac.00712-25-s0001.csv]

Supplemental File: SMILES, MICs, and CC50s of Synthesized Compounds
		MIC (ug/mL)																				CC50 (uM)
		P. aeruginosa						A. baumannii					E. coli					K. pneumoniae		E. cloacae
Compound	SMILES	PAO1	259-96916	262-101856	264-104354	101243	114228	ATCC 17978	AB027	AB031	92247	110193	ATCC 25922	94393	94474	107115	131629	113250	116381	117029	121887	HK-2	RPTEC/TERT1
1	O=C(CCCCCCC)N[C@@H](CN)C(N[C@@H]([C@@H](O)C)C(N[C@@H](CN)C(N[C@@H](CCNC([C@H]([C@H](C)O)NC([C@@H](NC([C@@H](NC1=O)CN)=O)CN)=O)=O)C(N[C@H](C(N[C@@H](C(N[C@H]1CC(C)C)=O)CC2=CC=CC=C2)=O)CN)=O)=O)=O)=O	>128	>128	>128	>128	>128	>128	16	>128	32	>128	16-32	0.5-1	>128	>128	1	0.5	>128	>128	1	>128	238.7	ND
2	O=C(CCCCCCC)N[C@@H](CNC(N)=N)C(N[C@@H]([C@@H](O)C)C(N[C@@H](CNC(N)=N)C(N[C@@H](CCNC([C@H]([C@H](C)O)NC([C@@H](NC([C@@H](NC1=O)CNC(N)=N)=O)CNC(N)=[NH2])=O)=O)C(N[C@H](C(N[C@@H](C(N[C@H]1CC(C)C)=O)CC2=CC=CC=C2)=O)CNC(N)=N)=O)=O)=O)=O	ND	ND	ND	ND	ND	ND	ND	ND	ND	ND	ND	ND	ND	ND	ND	ND	ND	ND	ND	ND	26.9	28
3	O=C1NCC[C@H](NC([C@@H](NC([C@H]([C@@H](O)C)NC([C@@H](NC(CCCCCCC)=O)CN)=O)=O)CC(O)=O)=O)C(N[C@H](C(N[C@@H](C(N[C@H](C(N[C@H](C(N[C@H](C(N[C@H]1[C@@H](O)C)=O)CN)=O)CN)=O)CC(C)C)=O)CC2=CC=CC=C2)=O)CN)=O	>128	ND	ND	ND	ND	ND	>128	ND	ND	ND	ND	>128	ND	ND	ND	ND	ND	ND	ND	ND	215.5	627.2
4	O=C1NCC[C@H](NC([C@@H](NC([C@H]([C@@H](O)C)NC([C@@H](NC(CCCCCCC)=O)CCN)=O)=O)CC(O)=O)=O)C(N[C@H](C(N[C@@H](C(N[C@H](C(N[C@H](C(N[C@H](C(N[C@H]1[C@@H](O)C)=O)CCN)=O)CCN)=O)CC(C)C)=O)CC2=CC=CC=C2)=O)CCN)=O	ND	ND	ND	ND	ND	ND	ND	ND	ND	ND	ND	ND	ND	ND	ND	ND	ND	ND	ND	ND	236.1	238.8
